# Supplementary material for: Biomechanical signaling within the developing zebrafish heart attunes endocardial growth to myocardial chamber dimensions
Source: Nat Commun. 2019 Sep 11;10:4113. doi: 10.1038/s41467-019-12068-x (PMC6739419; doi:10.1038/s41467-019-12068-x)
Supplement: Supplementary file 11 — Source Data [file 41467_2019_12068_MOESM11_ESM.xlsx]

## Sheet: Figure 1G
Figure 1G
WT (kdrl:EGFP)	Endocardial cell number: Ventricle	Endocardial cell number: Atrium
Heart1	83	81
Heart2	88	88
Heart3	91	84
Heart4	82	83
Heart5	61	66
Heart6	67	79
Heart7	53	71
Heart8	103	78
Heart9	68	78
Heart10	65	76
Heart11	88	73
WT (fli1a:nEGFP)	Endocardial cell number: Ventricle	Endocardial cell number: Atrium
Heart1	70	87
Heart2	83	81
Heart3	71	96
Heart4	79	84
Heart5	80	83
Heart6	73	84
Heart7	62	64
Heart8	63	83
Heart9	68	80
Heart10	84	78
Heart11	70	84
Heart12	68	71
Heart13	86	73
Heart14	71	82
Heart15	76	87
Heart16	70	95
Heart17	68	81
Heart18	86	77
Heart19	81	83
Heart20	61	75
Heart21	65	76
Heart22	73	81
Heart23	79	86
Heart24	80	80
Heart25	81	75
Heart26	74	87
Heart27	75	78
hs:wnt8a	Endocardial cell number: Ventricle	Endocardial cell number: Atrium
Heart1	71	120
Heart2	58	116
Heart3	48	121
Heart4	34	136
Heart5	61	118
Heart6	41	145
Heart7	65	99
Heart8	68	102
nkx2.5-/-	Endocardial cell number: Ventricle	Endocardial cell number: Atrium
Heart1	26	136
Heart2	43	119
Heart3	47	133
Heart4	44	134
Heart5	40	116
Heart6	39	95
Heart7	32	117
Heart8	24	109
Heart9	31	134
Heart10	30	101
Heart11	28	126
Heart12	40	130
Heart13	33	120
Heart14	37	110
Heart15	33	125
Heart16	30	96
Heart17	29	127
Heart18	41	103
Heart19	31	113
Heart20	43	101
Heart21	32	133
Heart22	35	131
Heart23	31	115
Heart24	35	132
Heart25	42	138
Heart26	55	112
Heart27	59	100

## Sheet: Figure 2A
Figure 2A
WT at 30 hpf (kdrl:EGFP)	Endocardial cell number: Ventricle	Endocardial cell number: Atrium
Heart1	37	63
Heart2	33	38
Heart3	33	38
Heart4	29	41
Heart5	21	42
Heart6	24	59
Heart7	23	54
Heart8	26	55
Heart9	25	54
Heart10	26	53
WT at 30 hpf (fli1a:nEGFP)	Endocardial cell number: Ventricle	Endocardial cell number: Atrium
Heart1	25	57
Heart2	21	54
Heart3	19	46
Heart4	25	45
Heart5	20	51
Heart6	18	44
Heart7	19	37
Heart8	18	54
Heart9	29	59
hs:wnt8a at 30 hpf	Endocardial cell number: Ventricle	Endocardial cell number: Atrium
Heart1	19	36
Heart2	22	40
Heart3	24	45
Heart4	21	39
Heart5	22	50
Heart6	24	41
Heart7	20	48
Heart8	23	49
Heart9	18	50
nkx2.5-/- at 30 hpf	Endocardial cell number: Ventricle	Endocardial cell number: Atrium
Heart1	22	38
Heart2	16	41
Heart3	15	40
Heart4	22	52
Heart5	21	57
Heart6	11	39
Heart7	15	38
Heart8	13	40
Heart9	17	36
Heart10	16	53
WT at 52 hpf (kdrl:EGFP)	Endocardial cell number: Ventricle	Endocardial cell number: Atrium
Heart1	83	81
Heart2	88	88
Heart3	91	84
Heart4	82	83
Heart5	61	66
Heart6	67	79
Heart7	53	71
Heart8	103	78
Heart9	68	78
Heart10	65	76
Heart11	88	73
WT at 52 hpf (fli1a:nEGFP)	Endocardial cell number: Ventricle	Endocardial cell number: Atrium
Heart1	70	87
Heart2	83	81
Heart3	71	96
Heart4	79	84
Heart5	80	83
Heart6	73	84
Heart7	62	64
Heart8	63	83
Heart9	68	80
Heart10	84	78
Heart11	70	84
Heart12	68	71
Heart13	86	73
Heart14	71	82
Heart15	76	87
Heart16	70	95
Heart17	68	81
Heart18	86	77
Heart19	81	83
Heart20	61	75
Heart21	65	76
Heart22	73	81
Heart23	79	86
Heart24	80	80
Heart25	81	75
Heart26	74	87
Heart27	75	78
hs:wnt8a at 52 hpf	Endocardial cell number: Ventricle	Endocardial cell number: Atrium
Heart1	71	120
Heart2	58	116
Heart3	48	121
Heart4	34	136
Heart5	61	118
Heart6	41	145
Heart7	65	99
Heart8	68	102
nkx2.5-/- at 52 hpf	Endocardial cell number: Ventricle	Endocardial cell number: Atrium
Heart1	26	136
Heart2	43	119
Heart3	47	133
Heart4	44	134
Heart5	40	116
Heart6	39	95
Heart7	32	117
Heart8	24	109
Heart9	31	134
Heart10	30	101
Heart11	28	126
Heart12	40	130
Heart13	33	120
Heart14	37	110
Heart15	33	125
Heart16	30	96
Heart17	29	127
Heart18	41	103
Heart19	31	113
Heart20	43	101
Heart21	32	133
Heart22	35	131
Heart23	31	115
Heart24	35	132
Heart25	42	138
Heart26	55	112
Heart27	59	100

## Sheet: Figure 2S
Figure 2S	Endocardial cell numbers
WT (kdrl:EGFP)	Ventricle (Edu)	Ventricle (Cellnumber)	%	Atrium (EdU)	Atrium (Cellnumber)	%
Heart1	3	67	4.47761	6	81	7.40741
Heart2	1	74	1.35135	1	84	1.19048
Heart3	3	75	4	5	84	5.95238
Heart4	4	65	6.15385	6	66	9.09091
Heart5	1	41	2.43902	2	47	4.25532
Heart6	4	57	7.01754	1	56	1.78571
Heart7	7	53	13.2075	1	71	1.40845
Heart8	2	39	5.12821	2	62	3.22581
WT (fli1a:nEGFP)	Vetricle (Edu)	Ventricle (Cellnumber)	%	Atrium (EdU)	Atrium (Cellnumber)	%
Heart1	3	51	5.88235	7	72	9.72222
Heart2	4	59	6.77966	6	88	6.81818
Heart3	2	41	4.87805	2	64	3.125
Heart4	1	43	2.32558	2	66	3.0303
Heart5	5	75	6.66667	5	61	8.19672
Heart6	1	63	1.5873	3	76	3.94737
Heart7	3	54	5.55556	2	77	2.5974
Heart8	5	51	9.80392	5	63	7.93651
Heart9	3	63	4.7619	2	57	3.50877
Heart10	8	64	12.5	6	67	8.95522
Heart11	6	63	9.52381	9	67	13.4328
Heart12	4	47	8.51064	6	72	8.33333
Heart13	6	71	8.4507	4	82	4.87805
hs:wnt8a	Vetricle (Edu)	Ventricle (Cellnumber)	%	Atrium (EdU)	Atrium (Cellnumber)	%
Heart1	2	39	5.12821	13	74	17.5676
Heart2	1	41	2.43902	8	88	9.09091
Heart3	3	38	7.89474	7	77	9.09091
Heart4	0	38	0	8	70	11.4286
Heart5	2	53	3.77358	15	62	24.1935
Heart6	0	45	0	12	83	14.4578
Heart7	0	32	0	4	77	5.19481
Heart8	0	30	0	13	74	17.5676
Heart9	5	39	12.8205	9	68	13.2353
nkx2.5-/-	Vetricle (Edu)	Ventricle (Cellnumber)	%	Atrium (EdU)	Atrium (Cellnumber)	%
Heart1	1	25	4	23	75	30.6667
Heart2	0	21	0	14	71	19.7183
Heart3	0	19	0	18	107	16.8224
Heart4	1	15	6.66667	17	82	20.7317
Heart5	0	10	0	15	91	16.4835
Heart6	6	23	26.087	26	92	28.2609
Heart7	0	25	0	14	87	16.092
Heart8	0	31	0	15	80	18.75
nkx2.5/2.7 MO	Vetricle (Edu)	Ventricle (Cellnumber)	%	Atrium (EdU)	Atrium (Cellnumber)	%
Heart1	4	35	11.4286	15	116	12.931
Heart2	3	40	7.5	11	71	15.493
Heart3	16	43	37.2093	20	77	25.974
Heart4	4	39	10.2564	11	58	18.9655
Heart5	3	45	6.66667	16	87	18.3908
Heart6	0	45	0	15	69	21.7391
Heart7	1	20	5	19	113	16.8142
Heart8	4	36	11.1111	29	89	32.5843

## Sheet: Figure 3E
Figure 3E
WT (kdrl:EGFP)	Endocardial inter-nuclear distance [µm]: Atrium
Heart1	20.06
Heart2	20.63
Heart3	21.68
Heart4	20.77
Heart5	20.15
Heart6	18.98
WT (fli1a:nEGFP)	Endocardial inter-nuclear distance [µm]: Atrium
Heart1	19.12
Heart2	16.15
Heart3	18.17
Heart4	21.66
Heart5	19.9
Heart6	21.06
Heart7	16.88
Heart8	16.22
Heart9	19.64
hs:wnt8a	Endocardial inter-nuclear distance [µm]: Atrium
Heart1	21.47
Heart2	21.49
Heart3	18.84
Heart4	21.49
Heart5	19.69
Heart6	19.5
nkx2.5-/-	Endocardial inter-nuclear distance [µm]: Atrium
Heart1	23.31
Heart2	21.74
Heart3	18.43
Heart4	17.16
Heart5	19.74
Heart6	23.82
Heart7	21.72
Heart8	21.77
Heart9	18.02

## Sheet: Figure 3F
Figure 3F
WT (kdrl:EGFP)	Endocardial atrial area [µm2]: Atrium
Heart1	18492.5
Heart2	13991.1
Heart3	16500.6
Heart4	16936
Heart5	16619.9
Heart6	18998.2
Heart7	19036.9
Heart8	18987.2
Heart9	13440.5
Heart10	11573.2
Heart11	12272
Heart12	20578.3
WT (fli1a:nEGFP)	Endocardial atrial area [µm2]: Atrium
Heart1	18492.5
Heart2	13991.1
Heart3	16500.6
Heart4	16936
Heart5	16619.9
Heart6	18998.2
Heart7	19036.9
Heart8	18987.2
Heart9	13440.5
Heart10	11573.2
Heart11	12272
Heart12	20578.3
hs:wnt8a	Endocardial atrial area [µm2]: Atrium
Heart1	31118.4
Heart2	34812.7
Heart3	30797.2
Heart4	33673.4
Heart5	33530.9
Heart6	27969
Heart7	28003.2
nkx2.5-/-	Endocardial atrial area [µm2]: Atrium
Heart1	30306.2
Heart2	17566.6
Heart3	27551
Heart4	32303.1
Heart5	22741
Heart6	21746.8
Heart7	19108.9
Heart8	26272.8
Heart9	25459.4
Heart10	20612.9

## Sheet: Figure 3G
Figure 3G
WT (kdrl:EGFP)	Endocardial atrial area [µm2]: Atrium
Heart1	0.895102
Heart2	0.79546
Heart3	0.838678
Heart4	0.398502
Heart5	0.756571
Heart6	0.573059
Heart7	0.419605
Heart8	0.513573
Heart9	0.418975
Heart10	0.350364
Heart11	0.495195
WT (fli1a:nEGFP)	Endocardial atrial area [µm2]: Atrium
Heart1	0.421793
Heart2	0.600382
Heart3	0.430287
Heart4	0.431034
Heart5	0.523468
Heart6	0.500048
Heart7	0.42549
Heart8	0.405537
Heart9	0.565457
Heart10	0.699891
Heart11	0.70078
Heart12	0.388759
hs:wnt8a	Endocardial atrial area [µm2]: Atrium
Heart1	0.758153
Heart2	0.449054
Heart3	0.542872
Heart4	0.709678
Heart5	0.488568
Heart6	0.626907
Heart7	0.47684
Heart8	0.81224
nkx2.5-/-	Endocardial atrial area [µm2]: Atrium
Heart1	0.628449
Heart2	0.763854
Heart3	0.866581
Heart4	0.726358
Heart5	0.505738
Heart6	0.556819
Heart7	0.859096
Heart8	0.520487
Heart9	0.509664
Heart10	0.51988

## Sheet: Figure 4F
Figure 4F	Velocity of endocardial cell junctions at 40 hpf
WT	Slope angel 1 (degree)	Slope angel 2 (degree)	Velocity=(tan(a1)+tan(a2))*pixel resolution/time resolution (µm/s)
Heart1	8.975	11.768	0.397398
Heart2	17.103	4.086	0.411359
Heart3	17.103	13.069	0.58572
Heart4	16.39	7.125	0.454752
Heart5	3.366	3.576	0.131621
Heart6	3.814	3.814	0.144664
Heart7	3.814	3.366	0.136147
Heart8	4.399	4.399	0.166934
Heart9	10.008	8.13	0.346469
Heart10	0	16.39	0.319127
Heart11	5.44	6.002	0.217403
Heart12	7.431	3.576	0.20932
Heart13	0	5.711	0.108508
Heart14	6.71	3.576	0.195456
Heart15	0	2.862	0.0542423
Heart16	10.125	8.881	0.363294
Heart17	3.182	8.973	0.231642
Heart18	11.31	6.843	0.347206
Heart19	3.691	4.97	0.164345
Heart20	6.34	5.44	0.223879
Heart21	6.009	6.582	0.239404
Heart22	6.009	5.44	0.217537
Heart23	4.764	3.18	0.150705
Heart24	1.332	3.366	0.0890432
Heart25	2.143	2.485	0.0876881
Heart26	17.103	12.095	0.566357
Heart27	5.44	5.44	0.206654
Heart28	12.995	8.531	0.413147
Heart29	6.009	2.726	0.165871
Heart30	32.005	5.194	0.776743
Heart31	0	4.086	0.0775073
Heart32	7.125	3.576	0.203431
Heart33	0	2.603	0.0493265
Heart34	3.366	3.366	0.12763
Heart35	6.71	3.366	0.191465
Heart36	34.992	4.764	0.849923
Heart37	17.103	4.086	0.411359
hs:wnt8a	Slope angel 1 (degree)	Slope angel 2 (degree)	Velocity=(tan(a1)+tan(a2))*pixel resolution/time resolution (µm/s)
Heart1	0	4.97	0.0943528
Heart2	10.008	6.71	0.319121
Heart3	16.699	14.036	0.59674
Heart4	16.39	9.462	0.499954
Heart5	12.529	11.31	0.458116
Heart6	17.354	2.291	0.382469
Heart7	14.036	12.804	0.517831
Heart8	9.728	2.045	0.22475
Heart9	8.13	7.431	0.296512
Heart10	26.565	8.746	0.709419
Heart11	19.179	10.62	0.580835
Heart12	5.711	7.765	0.256459
Heart13	14.036	6.71	0.398895
Heart14	13.241	7.431	0.396818
Heart15	21.801	15.255	0.729898
Heart16	14.394	10.62	0.481904
Heart17	12.995	7.595	0.395066
Heart18	26.565	18.435	0.904167
Heart19	21.801	5.194	0.532619
Heart20	13.241	3.504	0.321741
Heart21	14.744	16.39	0.604662
Heart22	6.71	4.574	0.214452
Heart23	29.055	26.565	1.14529
Heart24	6.71	7.125	0.263275
Heart25	12.995	6.71	0.378042
Heart26	23.525	18.435	0.834002
Heart27	17.103	12.095	0.566357
Heart28	39.806	7.956	1.05582
Heart29	26.565	16.699	0.867994
nxk2.5/nkx2.7 MOs	Slope angel 1 (degree)	Slope angel 2 (degree)	Velocity=(tan(a1)+tan(a2))*pixel resolution/time resolution (µm/s)
Heart1	25.017	26.565	1.04883
Heart2	19.983	19.654	0.782047
Heart3	17.526	12.529	0.583755
Heart4	4.97	15.945	0.404345
Heart5	5.194	2.726	0.150289
Heart6	11.889	13.392	0.486751
Heart7	12.995	7.595	0.395066
Heart8	15.068	19.179	0.669497
Heart9	20.556	26.565	0.949373
Heart10	5.711	9.462	0.289335
Heart11	5.194	9.09	0.272223

## Sheet: Figure 5J
Figure 5J	Atrial endocardial cell numbers
WT (kdrl:EGFP)	WT (fli1a:nEGFP)	hs:wnt8a	nkx2.5-/-	cdh5 MO	hs:wnt8a + cdh5 MO	nkx2.5-/- + cdh5 MO	yap1 MO	yap1 MO + hs:wnt8a	yap1 MO + nkx2.5-/-	yap1-/-	yap1-/- + nkx2.5/2.7 MOs
81	87	120	136	63	68	83	75	93	84	77	82
88	81	116	119	54	78	97	82	92	87	84	70
84	96	121	133	71	109	79	81	78	63	78	70
83	84	136	134	80	108	74	68	75	80	81
66	83	118	116	76	58	98	88	69	68	88
79	84	145	95	80	86	87	65	108	78	90
71	84	99	117	91	90	80	74	103	99	81
78	83	102	109	82	89	78	84	88	61
78	80		134	63		80	92	90	71
76	78		101	54		77	98	75	88
73	84		126	52		62	87	88	99
	71		130	71		80	85		86
	73		120	84		67	90		104
	82		110	75		69	82		73
	87		125	77		53			97
	95		96			77			78
	81		127			53			69
	77		103			61
	83		113			62
	75		101
	76		133
	81		131
	86		115
	80		132
	75		138
	87		112
			100

## Sheet: Figure 5K
Figure 5K	Ventricular endocardial cell numbers
WT (kdrl:EGFP)	WT (fli1a:nEGFP)	hs:wnt8a	nkx2.5-/-	cdh5 MO	hs:wnt8a + cdh5 MO	nkx2.5-/- + cdh5 MO	yap1 MO	yap1 MO + hs:wnt8a	yap1 MO + nkx2.5-/-	yap1-/-	yap1-/- + nkx2.5/2.7 MOs
83	70	71	26	60	30	34	60	91	34	78	36
88	83	58	43	49	41	40	65	68	30	89	49
91	71	48	47	34	52	36	64	76	37	73	73
82	79	34	44	68	57	39	69	70	37	69
61	80	61	40	43	70	33	72	66	38	80
67	73	41	39	71	85	30	84	72	40	59
53	62	65	32	76	68	28	70	81	31	87
103	63	68	24	58	51	29	90	83	32
68	68		31			29	93	86	30
88	84		30			36	75	74	35
65	70		28			36	71	77	36
	68		40			38	91		32
	86		33			33	72		33
	76		37			26	64		34
	71		33			30			26
	70		30			23			38
	68		29			32			48
	86		41			25
	81		31			37
	61		43
	65		32
	73		35
	79		31
	80		35
	81		42
	74		55
	75		59

## Sheet: Figure 6S
Figure 6S
WT (kdrl:EGFP)	endocardial atrial cell numbers	Yap1 + cells (atrium)	%
Heart1	92	9	9.78261
Heart2	73	1	1.36986
Heart3	84	10	11.9048
Heart4	88	4	4.54545
Heart5	68	14	20.5882
WT (fli1a:nEGFP)
Heart1	63	3	4.7619
Heart2	82	23	28.0488
Heart3	89	25	28.0899
Heart4	97	15	15.4639
Heart5	80	11	13.75
Heart6	68	4	5.88235
Heart7	64	2	3.125
Heart8	67	4	5.97015
hs:wnt8a
Heart1	94	46	48.9362
Heart2	79	20	25.3165
Heart3	79	21	26.5823
Heart4	73	19	26.0274
Heart5	98	37	37.7551
Heart6	87	24	27.5862
nkx2.5-/-
Heart1	72	28	38.8889
Heart2	77	34	44.1558
Heart3	145	50	34.4828
cdh5 MO
Heart1	84	13	15.4762
Heart2	77	6	7.79221
Heart3	71	7	9.85915
Heart4	78	8	10.2564
Heart5	73	1	1.36986
Heart6	96	12	12.5
Heart7	72	5	6.94444
Heart8	65	4	6.15385
Heart9	84	8	9.52381
Heart10	76	5	6.57895
hs:wnt8a + cdh5 MO
Heart1	60	18	30
Heart2	76	8	10.5263
Heart3	77	9	11.6883
Heart4	66	4	6.06061
Heart5	87	6	6.89655
Heart6	122	5	4.09836
Heart7	62	2	3.22581
Heart8	72	1	1.38889
Heart9	83	3	3.61446
hs:wnt8a + yap1 MO
Heart1	80	0	0
Heart2	66	0	0
Heart3	64	0	0
Heart4	79	0	0
Heart5	61	1	1.63934
Heart6	63	0	0
Heart7	72	0	0
Heart8	89	0	0
Heart9	92	0	0
nkx2.5-/- + cdh5 MO
Heart1	63	10	15.873
Heart2	74	14	18.9189
Heart3	101	20	19.802
Heart4	105	19	18.0952
Heart5	106	1	0.943396
Heart6	74	20	27.027
Heart7	70	14	20
Heart8	70	9	12.8571
Heart9	77	10	12.987
Heart10	73	11	15.0685
nkx2.5-/- + yap1 MO
Heart1	83	0	0
Heart2	102	1	0.980392
Heart3	111	0	0
Heart4	59	0	0
Heart5	97	0	0
Heart6	53	0	0
Heart7	97	1	1.03093
Heart8	59	2	3.38983
Heart9	71	0	0
Heart10	46	0	0
Heart11	91	0	0
yap1 MO
Heart1	103	0	0
Heart2	79	0	0
Heart3	66	0	0
Heart4	64	0	0
Heart5	84	0	0
Heart6	77	0	0
Heart7	75	0	0
Heart8	79	0	0
Heart9	99	0	0
Heart10	81	0	0
Heart11	98	0	0

[truncated: 8 more sheets: supplementary Fig1, supplementary Fig2C, supplementary Fig3F, supplementary Fig3G, supplementary Fig4, supplementary Fig6A;B, supplementary Fig7C, supplementary Fig9C]
